# Supplementary material for: Sequence divergence and diversity suggests ongoing functional diversification of vertebrate NAD metabolism
Source: DNA Repair (Amst). 2014 Nov;23:39–48. doi: 10.1016/j.dnarep.2014.07.005 (PMC4248024; doi:10.1016/j.dnarep.2014.07.005)
Supplement: Supplementary file 1 [file mmc1.xls]

## Sheet: Species
Species	Source file (Ensembl)
Ailuropoda melanoleuca	Ailuropoda_melanoleuca.ailMel1.71
Anolis carolinensis	Anolis_carolinensis.AnoCar2.0.71
Callithrix jacchus	Callithrix_jacchus.C_jacchus3.2.1.71
Canis familiaris	Canis_familiaris.CanFam3.1.71
Cavia porcellus	Cavia_porcellus.cavPor3.71
Danio rerio	Danio_rerio.Zv9.71
Dipodomys ordii	Dipodomys_ordii.dipOrd1.71
Equus caballus	Equus_caballus.EquCab2.71
Gallus gallus	Gallus_gallus.Galgal4.71
Homo sapiens	Homo_sapiens.GRCh37.71
Ictidomys tridecemlineatus	Ictidomys_tridecemlineatus.spetri2.71
Loxodonta africana	Loxodonta_africana.loxAfr3.71
Macaca mulatta	Macaca_mulatta.MMUL_1.71
Meleagris gallopavo	Meleagris_gallopavo.UMD2.71
Microcebus murinus	Microcebus_murinus.micMur1.72
Mus musculus	Mus_musculus.GRCm38.71
Nomascus leucogenys	Nomascus_leucogenys.Nleu1.0.72
Otolemur garnettii	Otolemur_garnettii.OtoGar3.72
Rattus norvegicus	Rattus_norvegicus.Rnor_5.0.71
Taeniopygia guttata	Taeniopygia_guttata.taeGut3.2.4.71
Tupaia belangeri	Tupaia_belangeri.TREESHREW.71
Xenopus tropicalis	Xenopus_tropicalis.JGI_4.2.71

## Sheet: Human genes
Enzyme number	Name in Study (Figure 2)	Enzyme family (Figure 1)	Enzyme group	Common Identifier	Ensembl identifier
1	ADPRH	ARH	Degradation	ADPRH	ENSG00000144843.7
2	ADPRHL1	ARH	Degradation	ADPRHL1	ENSG00000153531.7
3	ADPRHL2	ARH	Degradation	ADPRHL2	ENSG00000116863.8
4	ART1	mART	Degradation	ART1	ENSG00000129744.2
5	ART3	mART	Degradation	ART3	ENSG00000156219.12
6	ART4	mART	Degradation	ART4	ENSG00000111339.5
7	ART5	mART	Degradation	ART5	ENSG00000167311.9
8	BST1	ADPRcyc	Degradation	BST1	ENSG00000109743.6
9	CD38	ADPRcyc	Degradation	CD38	ENSG00000004468.6
10	NADK	NADK	Biosynthesis	NADK	ENSG00000008130.10
11	NADSYN1	NADS	Biosynthesis	NADSYN1	ENSG00000172890.4
12	NAMPT	NamPRT	Biosynthesis	NAMPT	ENSG00000105835.7
13	NAPRT1	NAPRT	Biosynthesis	NAPRT1	ENSG00000147813.11
14	NMNAT1	NMNAT	Biosynthesis	NMNAT1	ENSG00000173614.9
15	NMNAT2	NMNAT	Biosynthesis	NMNAT2	ENSG00000157064.6
16	NMNAT3	NMNAT	Biosynthesis	NMNAT3	ENSG00000163864.10
17	NNMT	NNMT	Degradation	NNMT	ENSG00000166741.3
18	NRK1	NRK	Biosynthesis	C9orf95	ENSG00000106733.15
19	NRK2	NRK	Biosynthesis	ITGB1BP3	ENSG00000077009.7
20	NT5E	NT5	Biosynthesis	NT5E	ENSG00000135318.6
21	NUDT12	NUDT	Biosynthesis	NUDT12	ENSG00000112874.5
22	NUDT13	NUDT	Biosynthesis	NUDT13	ENSG00000166321.9
23	NUDT9	NUDT9	Degradation	NUDT9	ENSG00000170502.8
24	PARP1	PARP	Degradation	PARP1	ENSG00000143799.7
25	PARP10	PARP	Degradation	PARP10	ENSG00000178685.8
26	PARP11	PARP	Degradation	PARP11	ENSG00000111224.8
27	PARP12	PARP	Degradation	PARP12	ENSG00000059378.7
28	PARP14	PARP	Degradation	PARP14	ENSG00000173193.8
29	PARP15	PARP	Degradation	PARP15	ENSG00000173200.7
30	PARP16	PARP	Degradation	PARP16	ENSG00000138617.9
31	PARP2	PARP	Degradation	PARP2	ENSG00000129484.7
32	PARP3	PARP	Degradation	PARP3	ENSG00000041880.10
33	PARP4	PARP	Degradation	PARP4	ENSG00000102699.5
34	PARP6	PARP	Degradation	PARP6	ENSG00000137817.10
35	PARP8	PARP	Degradation	PARP8	ENSG00000151883.10
36	PARP9	PARP	Degradation	PARP9	ENSG00000138496.10
37	PNP	PNP	Biosynthesis	PNP	ENSG00000198805.5
38	QPRT	QAPRT	Biosynthesis	QPRT	ENSG00000103485.10
39	SIRT1	SIRTUIN	Degradation	SIRT1	ENSG00000096717.7
40	SIRT2	SIRTUIN	Degradation	SIRT2	ENSG00000068903.14
41	SIRT3	SIRTUIN	Degradation	SIRT3	ENSG00000142082.10
42	SIRT4	SIRTUIN	Degradation	SIRT4	ENSG00000089163.4
43	SIRT5	SIRTUIN	Degradation	SIRT5	ENSG00000124523.9
44	SIRT6	SIRTUIN	Degradation	SIRT6	ENSG00000077463.9
45	SIRT7	SIRTUIN	Degradation	SIRT7	ENSG00000187531.6
46	TIPARP	PARP	Degradation	TIPARP	ENSG00000163659.8
47	TNKS	PARP	Degradation	TNKS	ENSG00000173273.10
48	TNKS2	PARP	Degradation	TNKS2	ENSG00000107854.5
49	TRPT1	TRPT	Degradation	TRPT1	ENSG00000149743.9
50	PARP13	PARP	Degradation	ZC3HAV1	ENSG00000105939.7

## Sheet: PARP4_Pseudogene
SD1	PARP4_SNP	PARP_4_SNP_LOCATION	PGOHUM00000248509_SNP	pos1	RS1	Ref1	Alt1	AF1	SD2	Strand	pos2	RS2	Ref2	Alt2	AF2	percentDiv	Pop1	Pop2	PopMatch	CpG	eqReadDp	AlignmentMasked	cgiValid	illuminaCEPHValid	Gene	Pseudogene	LocalPID
chr13:24992974-25025093	rs143514127	intron	rs141492860	25024514	rs143514127	A	C	0.0046	chr13:19984383-19951874	-	19952451	rs141492860	T	G	0.01	0.944387	ASW,IBS,LWK,YRI	ASW,LWK,MXL,YRI	1	0	0.525498	0	0	0	PARP4;	0;PGOHUM00000248509,	0.00990099
chr13:24992974-25025093	rs28406166	intron	rs7992135	25024202	rs28406166	T	C	0.13	chr13:19984383-19951874	-	19952763	rs7992135	A	G	0.66	0.944387	ASW,CEU,CHB,CHS,CLM,FIN,GBR,IBS,JPT,LWK,MXL,PUR,TSI,YRI	ASW,CEU,CHB,CHS,CLM,FIN,GBR,IBS,JPT,LWK,MXL,PUR,TSI,YRI	1	0	0.488847	0	0	0	PARP4;	0;PGOHUM00000248509,	0.029703
chr13:24992974-25025093	rs9318561	intron	rs61954967	25022418	rs9318561	T	C	0.84	chr13:19984383-19951874	-	19954231	rs61954967	A	G	0.09	0.944387	ASW,CEU,CHB,CHS,CLM,FIN,GBR,IBS,JPT,LWK,MXL,PUR,TSI,YRI	ASW,CEU,CHB,CHS,CLM,FIN,GBR,IBS,JPT,LWK,MXL,PUR,TSI,YRI	1	0	0.500864	0	1	0	PARP4;	0;PGOHUM00000248509,	0.0594059
chr13:24992974-25025093	rs7334587	missense	rs28756091	25021245	rs7334587	A	G	0.65	chr13:19984383-19951874	-	19955400	rs28756091	C	T	0.41	0.944387	ASW,CEU,CHB,CHS,CLM,FIN,GBR,IBS,JPT,LWK,MXL,PUR,TSI,YRI	ASW,CEU,CHB,CHS,CLM,FIN,GBR,IBS,JPT,LWK,MXL,PUR,TSI,YRI	1	0	0.589218	0	1	0	PARP4;	0;PGOHUM00000248509,	0.049505
chr13:24992974-25025093	rs138540181	intron	rs186179833	25018923	rs138540181	A	G	0.0005	chr13:19984383-19951874	-	19959055	rs186179833	T	C	0.0027	0.944387	ASW,LWK,MXL,YRI	FIN	0	0	0.55909	0	0	0	PARP4;	0;PGOHUM00000248509,	0.019802
chr13:24992974-25025093	rs145942282	intron	rs187424317	25017377	rs145942282	G	A	0.02	chr13:19984383-19951874	-	19960606	rs187424317	C	T	0.02	0.944387	ASW,CEU,CLM,FIN,GBR,IBS,MXL,PUR,TSI,YRI	ASW,CEU,CLM,FIN,GBR,MXL,PUR,TSI	1	0	0.471732	0	0	0	PARP4;	0;PGOHUM00000248509,	0.00990099
chr13:24992974-25025093	rs141248072	intron	rs142014894	25017038	rs141248072	C	T	0.01	chr13:19984383-19951874	-	19960949	rs142014894	G	A	0.01	0.944387	ASW,LWK,PUR,YRI	CHB,CHS,JPT,TSI	0	1	0.488199	0	0	0	PARP4;	0;PGOHUM00000248509,	0.039604
chr13:24992974-25025093	rs146357092	synonymous	rs2485010	25016818	rs146357092	T	C	0.0005	chr13:19984383-19951874	-	19961175	rs2485010	G	A	0.66	0.944387	ASW,CEU,CHB,CHS,CLM,FIN,GBR,IBS,JPT,LWK,MXL,PUR,TSI,YRI	LWK	1	0	0.78913	0	0	0	PARP4;	0;PGOHUM00000248509,	0.019802
chr13:24992974-25025093	rs3816231	intron	rs75368354	25016319	rs3816231	C	T	0.18	chr13:19984383-19951874	-	19961670	rs75368354	G	A	0.31	0.944387	ASW,CEU,CHB,CHS,CLM,FIN,GBR,IBS,JPT,LWK,MXL,PUR,TSI,YRI	ASW,CEU,CHB,CHS,CLM,FIN,GBR,IBS,JPT,LWK,MXL,PUR,TSI,YRI	1	1	0.75249	0	0	0	PARP4;	0;PGOHUM00000248509,	0.039604
chr13:24992974-25025093	rs3816232	intron	rs78441636	25016296	rs3816232	G	C	0.2	chr13:19984383-19951874	-	19961693	rs78441636	C	G	0.26	0.944387	ASW,CEU,CHB,CHS,CLM,FIN,GBR,IBS,JPT,LWK,MXL,PUR,TSI,YRI	ASW,CEU,CHB,CHS,CLM,FIN,GBR,IBS,JPT,LWK,MXL,PUR,TSI,YRI	1	0	0.753632	0	0	0	PARP4;	0;PGOHUM00000248509,	0.039604
chr13:24992974-25025093	rs3816233	intron	rs79309323	25016283	rs3816233	C	T	0.21	chr13:19984383-19951874	-	19961706	rs79309323	G	A	0.26	0.944387	ASW,CEU,CHB,CHS,CLM,FIN,GBR,IBS,JPT,LWK,MXL,PUR,TSI,YRI	ASW,CEU,CHB,CHS,CLM,FIN,GBR,IBS,JPT,LWK,MXL,PUR,TSI,YRI	1	1	0.75878	0	0	0	PARP4;	0;PGOHUM00000248509,	0.039604
chr13:24992974-25025093	rs188513755	intron	rs79734391	25016243	rs188513755	C	T	0.04	chr13:19984383-19951874	-	19961746	rs79734391	G	A	0.13	0.944387	ASW,CEU,CHB,CHS,CLM,FIN,GBR,IBS,JPT,LWK,MXL,PUR,TSI,YRI	ASW,CEU,CLM,FIN,GBR,LWK,MXL,PUR,TSI,YRI	1	1	0.690508	0	0	0	PARP4;	0;PGOHUM00000248509,	0.039604
chr13:24992974-25025093	rs139549472	intron	rs9551408	25015886	rs139549472	T	C	0.01	chr13:19984383-19951874	-	19962103	rs9551408	A	G	0.13	0.944387	ASW,CEU,CHB,CHS,CLM,FIN,GBR,IBS,JPT,LWK,MXL,PUR,TSI,YRI	ASW,CLM,LWK,YRI	1	0	0.532884	0	1	0	PARP4;	0;PGOHUM00000248509,	0
chr13:24992974-25025093	rs4769357	intron	rs28491206	25015601	rs4769357	C	T	0.17	chr13:19984383-19951874	-	19962391	rs28491206	G	A	0.02	0.944387	ASW,CEU,CHB,CLM,FIN,GBR,JPT,MXL,PUR,TSI	ASW,CEU,CHB,CHS,CLM,FIN,GBR,IBS,JPT,LWK,MXL,PUR,TSI	1	1	0.635972	0	1	0	PARP4;	0;PGOHUM00000248509,	0.019802
chr13:24992974-25025093	rs191014272	intron	rs2812733	25015009	rs191014272	G	A	0.01	chr13:19984383-19951874	-	19962993	rs2812733	T	C	0.76	0.944387	ASW,CEU,CHB,CHS,CLM,FIN,GBR,IBS,JPT,LWK,MXL,PUR,TSI,YRI	ASW,LWK,PUR,YRI	1	1	0.522518	0	1	0	PARP4;	0;PGOHUM00000248509,	0.0792079
chr13:24992974-25025093	rs146629664	intron	rs2485011	25014339	rs146629664	T	C	0.01	chr13:19984383-19951874	-	19963664	rs2485011	A	G	0.75	0.944387	ASW,CEU,CHB,CHS,CLM,FIN,GBR,IBS,JPT,LWK,MXL,PUR,TSI,YRI	ASW,LWK,YRI	1	0	0.529836	0	1	0	PARP4;	0;PGOHUM00000248509,	0.049505
chr13:24992974-25025093	rs184831576	intron	rs9512911	25013106	rs184831576	T	C	0.0009	chr13:19984383-19951874	-	19964719	rs9512911	A	G	0.61	0.944387	ASW,CEU,CHB,CHS,CLM,FIN,GBR,IBS,JPT,LWK,MXL,PUR,TSI,YRI	JPT	1	0	0.480965	0	0	0	PARP4;	0;PGOHUM00000248509,	0.049505
chr13:24992974-25025093	rs7339140	intron	rs188421039	25011902	rs7339140	A	G	0.39	chr13:19984383-19951874	-	19965955	rs188421039	C	T	0.0005	0.944387	YRI	ASW,CEU,CHB,CHS,CLM,FIN,GBR,IBS,JPT,LWK,MXL,PUR,TSI,YRI	1	1	0.513282	0	0	0	PARP4;	0;PGOHUM00000248509,	0.049505
chr13:24992974-25025093	rs2033955	intron	rs146363893	25010544	rs2033955	T	C	0.39	chr13:19984383-19951874	-	19967305	rs146363893	G	A	0.02	0.944387	ASW,CEU,CLM,FIN,GBR,IBS,JPT,LWK,MXL,PUR,TSI,YRI	ASW,CEU,CHB,CHS,CLM,FIN,GBR,IBS,JPT,LWK,MXL,PUR,TSI,YRI	1	1	0.530827	0	1	1	PARP4;	0;PGOHUM00000248509,	0.0891089
chr13:24992974-25025093	rs112013422	intron	rs12428113	25008361	rs112013422	T	C	0.02	chr13:19984383-19951874	-	19969778	rs12428113	G	A	0.04	0.944387	ASW,CHB,CHS,CLM,FIN,GBR,IBS,JPT,LWK,MXL,YRI	ASW,LWK,PUR,YRI	1	0	0.514265	0	0	0	PARP4;	0;PGOHUM00000248509,	0.039604
chr13:24992974-25025093	rs150455735	intron	rs184886905	25008340	rs150455735	T	C	0.02	chr13:19984383-19951874	-	19969799	rs184886905	A	G	0.0009	0.944387	LWK,YRI	ASW,LWK,PUR,YRI	1	0	0.522497	0	1	0	PARP4;	0;PGOHUM00000248509,	0.039604
chr13:24992974-25025093	rs61947015	intron	rs191465552	25005774	rs61947015	G	A	0.1	chr13:19984383-19951874	-	19971812	rs191465552	C	T	0.01	0.944387	ASW,CLM,FIN,GBR,IBS,MXL,YRI	ASW,CEU,CLM,FIN,GBR,IBS,LWK,MXL,PUR,TSI,YRI	1	0	0.515068	0	1	0	PARP4;	0;PGOHUM00000248509,	0.00990099
chr13:24992974-25025093	rs7996670	intron	rs139989296	25005720	rs7996670	C	G	0.32	chr13:19984383-19951874	-	19971866	rs139989296	G	C	0.01	0.944387	ASW,CHB,CHS,CLM,FIN,GBR,JPT,PUR	ASW,CEU,CHB,CHS,CLM,FIN,GBR,IBS,JPT,LWK,MXL,PUR,TSI,YRI	1	0	0.500227	0	1	0	PARP4;	0;PGOHUM00000248509,	0.04
chr13:24992974-25025093	rs35753479	intron	rs4322513	25002900	rs35753479	T	C	0.94	chr13:19984383-19951874	-	19974668	rs4322513	A	G	0.96	0.944387	ASW,CEU,CHB,CHS,CLM,FIN,GBR,IBS,JPT,LWK,MXL,PUR,TSI,YRI	ASW,CEU,CHB,CHS,CLM,FIN,GBR,IBS,JPT,LWK,MXL,PUR,TSI,YRI	1	0	0.539425	0	1	0	PARP4;	0;PGOHUM00000248509,	0.029703
chr13:24992974-25025093	rs189029570	intron	rs141796878	25002243	rs189029570	C	T	0.01	chr13:19984383-19951874	-	19975321	rs141796878	G	A	0.0018	0.944387	CEU,CHB,TSI	CEU,FIN,GBR,IBS,MXL,PUR,TSI	1	1	0.514045	0	1	0	PARP4;	0;PGOHUM00000248509,	0.0824742
chr13:24992974-25025093	rs4770668	intron	rs3002081	25000062	rs4770668	G	A	0.95	chr13:19984383-19951874	-	19977276	rs3002081	C	T	0.91	0.944387	ASW,CEU,CHB,CHS,CLM,FIN,GBR,IBS,JPT,LWK,MXL,PUR,TSI,YRI	ASW,CEU,CHB,CHS,CLM,FIN,GBR,IBS,JPT,LWK,MXL,PUR,TSI,YRI	1	0	0.523176	0	1	0	PARP4;	0;PGOHUM00000248509,	0.049505
chr13:24992974-25025093	rs112868702	downstream	rs150150074	24994763	rs112868702	C	T	0.02	chr13:19984383-19951874	-	19982586	rs150150074	G	A	0.02	0.944387	ASW,CEU,CLM,LWK,PUR,YRI	ASW,CEU,CHB,CHS,FIN,GBR,JPT,LWK,MXL,PUR,TSI,YRI	1	1	0.474194	0	1	0	;	0;0	0.128713
chr13:24992974-25025093	rs192613710	downstream	rs2497235	24993750	rs192613710	C	T	0.0009	chr13:19984383-19951874	-	19983605	rs2497235	G	A	0.84	0.944387	ASW,CEU,CHB,CHS,CLM,FIN,GBR,IBS,JPT,LWK,MXL,PUR,TSI,YRI	FIN	1	1	0.504551	0	0	0	;	0;0	0.039604
LEGEND:
#SD1=coordinates of the first seg dup
#pos1=hg19 position of first snp in the parallelism
#RS1=rs number of first snp
#Ref1=reference base at the first snp
#Alt1=alternative base at the first snp
#AF1=reference allele frequency at first snp
#SD2=coordinates of the second seg dup
#Strand=alignment orientation relative to the first seg dup, which is always the + strand
#pos2=hg19 position of the second snp in the parallelism
#RS2=rs number of the second snp
#Ref2=reference base at the second snp
#Alt2=alternative base at the second snp
#AF2=reference allele frequency at the second snp
#percentDiv=Percent sequence similarity between the two seg dups
#pop1=1000Genomes populations segregating the first snp
#pop2=1000Genomes populations segregating the second snp
#popMatch=binary indicator of whether both snps are segregating in at least 1 common population
#CpG=binary indicator of whether the snp overlaps a CpG site
#epReadDp=binomial probability of equal sequencing read depth at both snps
#AlignmentMasked=biniary indicator of whether the pairwise alignment between the two seg dups is potentially low quality in the region containing the snps
#cgiValid=binary indicator of whether publically released snp calls based on CGI data for a subset of the 1000Genomes individuals are in perfect agreement with 1000 genomes snp calls.
#illuminaCEPHValid=binary indocator of whether snp calls from the illumina platinum CEPH 1463 family genome sequences validate the 1000 genomes snp calls.
#Gene=genes overlapping snp1;snp2
#Pseudogene=Yale60 pseudogenes overlapping snp1;snp2
#LocalPID=local pairwise divergence in a 100bp window centered on the shared snp site in the alignment
